# Supplementary material for: Synthesis, In Silico Studies, and Antioxidant and Tyrosinase Inhibitory Potential of 2-(Substituted Phenyl) Thiazolidine-4-Carboxamide Derivatives
Source: Pharmaceuticals (Basel). 2023 Jun 2;16(6):835. doi: 10.3390/ph16060835 (PMC10303221; doi:10.3390/ph16060835)
Supplement: Supplementary file 1 [file pharmaceuticals-16-00835-s001.zip]

Archive with 1 entries (1 files):
- pharmaceuticals-2213020-supplementary.pdf
